# Supplementary material for: SARS-CoV-2 in Mozambican primary school-aged children at Maputo City and Province: a cross-sectional study from a low-income country
Source: BMC Pediatr. 2024 Jul 2;24:425. doi: 10.1186/s12887-024-04904-x (PMC11221092; doi:10.1186/s12887-024-04904-x)
Supplement: Supplementary file 2 — Supplementary Material 2 [file 12887_2024_4904_MOESM2_ESM.xlsx]

## Sheet: Suplementary_Table 1
Supplementary Table 1. Frequencies, unadjusted and adjusted odds ratio for anti-SARS-CoV-2 IgG in school-aged children in Maputo.
Characteristic	% (n/N)	OR (95% CI)	p-value	AOR (95% CI)	p-value
Area
Rural	73.1% (179/245)	Reference		Reference
Peri-urban	79.2% (190/240)	1.401 (0.922 - 2.140)	0.116	1.385 (0.910 - 2.117)	0.130
Urban	84.5% (212/251)	2.004 (1.293 - 3.142)	0.002	2.008 (1.293 - 3.151)	0.002
Sex
Male	76.9% (269/350)	Reference
Female	80.8% (312/386)	1.270 (0.890 - 1.812)	0.187
Age in years		0.968 (0.875 - 1.073)	0.531
Positive for anti-SARS-CoV-2 IgG; Median (Q1 - Q3) (Min - Max)	8.0 (7 - 10) (5 - 15)
Negative for anti-SARS-CoV-2 IgG; Median (Q1 - Q3) (Min - Max)	8 (7 - 10) (6 - 15)
Number of household members		0.919 (0.847 - 1.000)	0.047	0.918 (0.844 - 1.000)	0.047
Positive for anti-SARS-CoV-2 IgG; Median (Q1 - Q3) (Min - Max)	5 (4 - 7) (2 - 15)
Negative for anti-SARS-CoV-2 IgG; Median (Q1 - Q3) (Min - Max)	6 (4 - 7) (2 - 14)
Does the child cover's mouth and nose with a bent elbow when coughing/sneezing?
Yes	80.7% (401/497)	Reference
No	75.3% (180/239)	0.730 (0.506 - 1.060)	0.095
Does the child sleeps 1.5m away from other beds?
Yes	81.6% (209/256)	Reference
No	77.5% (372/480)	0.775 (0.525 - 1.129)	0.190
Does the child use public transport to school?
Yes	84.0% (147/175)	Reference
No	77.4% (434/561)	0.651 (0.409 - 1.008)	0.061
Did the child had contact with a SARS-CoV-2 case at home?
Yes	79.3% (88/111)	Reference
No/Doesn't know	78.9% (493/625)	0.976 (0.582 - 1.582)	0.924
Did the child had contact with a SARS-CoV-2 case at school?
Yes	80.9% (38/47)	Reference
No/Doesn't know	78.8% (543/689)	0.881 (0.392 - 1.785)	0.740
Did the child had a SARS-CoV-2 positive diagnosis before enrollment in the study?
Yes	100.0% (5/5)
No	78.8% (576/731)	-	0.983
