# Supplementary material for: SARS-CoV-2 in Mozambican primary school-aged children at Maputo City and Province: a cross-sectional study from a low-income country
Source: BMC Pediatr. 2024 Jul 2;24:425. doi: 10.1186/s12887-024-04904-x (PMC11221092; doi:10.1186/s12887-024-04904-x)
Supplement: Supplementary file 3 — Supplementary Material 3 [file 12887_2024_4904_MOESM3_ESM.xlsx]

## Sheet: Suplementary_Table 2
Supplementary Table 2. Frequencies, unadjusted and adjusted odds ratio for anti-SARS-CoV-2 IgM in school-aged children in Maputo.
Characteristic	% (n/N)	OR (95% CI)	p-value	AOR (95% CI)	p-value
Area
Rural	11.0% (27/245)	Reference
Peri-urban	11.3% (27/240)	1.023 (0.580 - 1.807)	0.936
Urban	8.8% (22/251)	0.776 (0.425 - 1.401)	0.401
Sex
Male	8.6% (30/350)	Reference
Female	11.9% (46/386)	1.443 (0.893 - 2.363)	0.138
Age in years		0.989 (0.859 - 1.133)	0.875
Positive for anti-SARS-CoV-2 IgM; Median (Q1 - Q3) (Min - Max)	8 (7 - 10) (6 - 14)
Negative for anti-SARS-CoV-2 IgM; Median (Q1 - Q3) (Min - Max)	8 (7 - 10) (5 - 15)
Number of household members		1.028 (0.915 - 1.148)	0.629
Positive for anti-SARS-CoV-2 IgM; Median (Q1 - Q3) (Min - Max)	5 (5 - 7) (2 - 11)
Negative for anti-SARS-CoV-2 IgM; Median (Q1 - Q3) (Min - Max)	5 (4 - 7) (2 - 15)
Does the child cover's mouth and nose with a bent elbow when coughing/sneezing?
Yes	11.3% (56/497)	Reference
No	8.4% (20/239)	0.719 (0.412 - 1.209)	0.228
Does the child sleeps 1.5m away from other beds?
Yes	7.4% (19/256)	Reference		Reference
No	11.9% (57/480)	1.681 (0.994 - 2.962)	0.061	1.681 (0.994 - 2.962)	0.061
Does the child use public transport to school?
Yes	9.1% (16/175)	Reference
No	10.7% (60/561)	1.190 (0.682 - 2.190)	0.556
Did the child had contact with a SARS-CoV-2 case at home?
Yes	7.2% (8/111)	Reference
No/Doesn't know	10.9% (68/625)	1.572 (0.776 - 3.633)	0.245
Did the child had contact with a SARS-CoV-2 case at school?
Yes	10.6% (5/47)	Reference
No/Doesn't know	10.3% (71/689)	0.965 (0.404 - 2.861)	0.942
Did the child had a SARS-CoV-2 positive diagnosis before enrollment in the study?
Yes	0.0% (0/5)
No	10.4% (76/731)	-	0.984
